# Supplementary material for: Multimodal Detection of Magnetically and Fluorescently Dual-Labeled Murine Macrophages After Intravenous Administration
Source: Molecules. 2025 Sep 12;30(18):3726. doi: 10.3390/molecules30183726 (PMC12472669; doi:10.3390/molecules30183726)
Supplement: Supplementary file 1 [file molecules-30-03726-s001.zip]

Archive with 1 entries (1 files):
- molecules-3801610-supplementary.pdf
